# Supplementary material for: Limitations of Ferroptosis Inhibitors on the Doxorubicin-Induced Cardiotoxicity
Source: Antioxidants (Basel). 2025 Dec 24;15(1):27. doi: 10.3390/antiox15010027 (PMC12837370; doi:10.3390/antiox15010027)
Supplement: Supplementary file 1 [file antioxidants-15-00027-s001.zip]

Archive with 1 entries (1 files):
- antioxidants-4018472-supplementary.pdf
